# Supplementary material for: Graphene promotes the growth of Vigna angularis by regulating the nitrogen metabolism and photosynthesis
Source: PLoS One. 2024 Mar 7;19(3):e0297892. doi: 10.1371/journal.pone.0297892 (PMC10919591; doi:10.1371/journal.pone.0297892)
Supplement: S1 Dataset — (XLSX) [file pone.0297892.s008.xlsx]

## Sheet: FIG 1A
	Size distribution of graphene
	Size（μm）	Cumulative number（%）
	0.01	0
	0.011	3.67
	0.013	10.47
	0.015	19.66
	0.017	30.39
	0.019	41.79
	0.022	53.11
	0.024	63.71
	0.028	73.12
	0.032	81.05
	0.036	87.39
	0.041	92.18
	0.046	95.56
	0.053	97.76
	0.06	99.04
	0.068	99.69
	0.077	99.94
	0.088	100
	0.1	100
	0.113	100
	0.128	100
	0.146	100
	0.166	100
	0.188	100

## Sheet: FIG 1B
		Roman shiift cm-1	Roman intensity
		4003.07	-52.1569
		4001.93	-95.9586
		4000.79	13.2071
		3999.65	29.8349
		3998.51	-34.7513
		3997.37	-43.0502
		3996.23	4.90816
		3995.09	39.2635
		3993.95	-77.3565
		3992.81	13.1615
		3991.67	-24.7508
		3990.53	-121.235
		3989.38	43.3112
		3988.24	7.47383
		3987.1	-55.4126
		3985.96	-5.87048
		3984.81	-28.3707
		3983.67	-14.9492
		3982.53	52.3636
		3981.38	29.6843
		3980.24	15.9466
		3979.1	51.5895
		3977.95	-18.4213
		3976.81	41.8097
		3975.66	16.6308
		3974.52	9.36913
		3973.38	-123.651
		3972.23	39.5858
		3971.08	36.6578
		3969.94	22.4626
		3968.79	-32.1538
		3967.65	72.4361
		3966.5	80.5209
		3965.35	50.4425
		3964.21	-15.5355
		3963.06	-14.3018
		3961.91	11.5354
		3960.77	35.0774
		3959.62	69.7681
		3958.47	43.9375
		3957.32	98.6816
		3956.18	63.8174
		3955.03	46.8322
		3953.88	148.418
		3952.73	66.4595
		3951.58	6.86334
		3950.43	41.1874
		3949.28	12.8491
		3948.13	11.314
		3946.98	-66.2582
		3945.83	14.8443
		3944.68	86.9451
		3943.53	58.4488
		3942.38	3.12488
		3941.23	77.3214
		3940.08	46.5122
		3938.93	6.75244
		3937.78	62.9569
		3936.63	87.8666
		3935.48	-12.2144
		3934.32	39.412
		3933.17	59.7645
		3932.02	53.3207
		3930.87	26.7849
		3929.71	18.0662
		3928.56	38.2992
		3927.41	65.1838
		3926.25	27.4213
		3925.1	58.7036
		3923.95	65.4511
		3922.79	54.3578
		3921.64	81.0943
		3920.48	-7.95287
		3919.33	81.056
		3918.17	45.4017
		3917.02	36.436
		3915.86	9.6582
		3914.71	69.6034
		3913.55	60.5775
		3912.4	24.8579
		3911.24	44.7004
		3910.08	80.0733
		3908.93	35.4266
		3907.77	59.6451
		3906.61	81.6165
		3905.46	48.0459
		3904.3	56.6565
		3903.14	40.8295
		3901.98	58.2847
		3900.82	62.404
		3899.67	35.446
		3898.51	37.3207
		3897.35	125.676
		3896.19	21.0698
		3895.03	36.2075
		3893.87	13.6444
		3892.71	79.7253
		3891.55	19.4695
		3890.39	140.886
		3889.23	14.1684
		3888.07	113.373
		3886.91	97.3939
		3885.75	114.617
		3884.59	69.8488
		3883.43	14.0231
		3882.26	79.8987
		3881.1	101.498
		3879.94	56.7286
		3878.78	60.6165
		3877.62	13.6437
		3876.45	114.785
		3875.29	138.527
		3874.13	62.8172
		3872.96	95.3833
		3871.8	79.3355
		3870.64	14.7003
		3869.47	42.8224
		3868.31	20.1516
		3867.14	-22.3822
		3865.98	-22.975
		3864.82	93.3694
		3863.65	44.2125
		3862.49	28.1537
		3861.32	40.7647
		3860.15	106.283
		3858.99	-22.2168
		3857.82	-0.79912
		3856.66	-1.42877
		3855.49	42.0027
		3854.32	61.1846
		3853.16	-1.13241
		3851.99	13.641
		3850.82	94.4542
		3849.65	5.7444
		3848.49	-30.1161
		3847.32	44.0538
		3846.15	32.3961
		3844.98	0.94494
		3843.81	0.29294
		3842.64	89.789
		3841.48	16.5732
		3840.31	-25.8452
		3839.14	-33.0874
		3837.97	-5.17294
		3836.8	-36.5809
		3835.63	-6.47977
		3834.46	19.2184
		3833.29	11.9749
		3832.12	70.5882
		3830.94	8.47102
		3829.77	36.3442
		3828.6	33.4937
		3827.43	50.3867
		3826.26	-42.3803
		3825.09	3.02828
		3823.91	30.883
		3822.74	12.6998
		3821.57	-60.2623
		3820.4	4.84268
		3819.22	54.5909
		3818.05	-16.1426
		3816.88	-34.2907
		3815.7	0.11755
		3814.53	-26.7782
		3813.35	-20.8315
		3812.18	39.8219
		3811	-13.3127
		3809.83	64.8222
		3808.65	40.14
		3807.48	-12.9567
		3806.3	-57.2853
		3805.13	47.0424
		3803.95	81.4007
		3802.78	54.5692
		3801.6	-24.6805
		3800.42	-9.97548
		3799.25	6.91157
		3798.07	-8.95531
		3796.89	21.0309
		3795.71	-21.0168
		3794.54	15.5147
		3793.36	-43.9631
		3792.18	-116.504
		3791	9.45842
		3789.82	30.709
		3788.64	3.99134
		3787.46	-66.3084
		3786.29	63.9268
		3785.11	-6.34947
		3783.93	21.4411
		3782.75	-53.1491
		3781.57	-44.9515
		3780.39	39.456
		3779.21	30.2264
		3778.03	64.5364
		3776.84	-64.3754
		3775.66	-97.5009
		3774.48	-21.8407
		3773.3	-48.4277
		3772.12	-18.4614
		3770.94	2.80189
		3769.75	17.5405
		3768.57	-4.66903
		3767.39	7.90181
		3766.21	-46.8768
		3765.02	-21.2605
		3763.84	13.038
		3762.66	36.4718
		3761.47	-33.4497
		3760.29	-55.5884
		3759.1	9.09211
		3757.92	56.3955
		3756.73	-48.1692
		3755.55	-24.7219
		3754.36	35.5867
		3753.18	37.3375
		3751.99	-17.2692
		3750.81	23.5124
		3749.62	-41.8971
		3748.44	55.2136
		3747.25	39.6531
		3746.06	91.241
		3744.88	64.862
		3743.69	79.6314
		3742.5	-39.8023
		3741.31	26.9294
		3740.13	-14.5464
		3738.94	-43.0224
		3737.75	-75.8092
		3736.56	-41.5407
		3735.37	10.0168
		3734.18	-31.3956
		3733	97.958
		3731.81	58.7142
		3730.62	45.4157
		3729.43	-65.0804
		3728.24	-69.7037
		3727.05	53.0804
		3725.86	18.2198
		3724.67	-49.0021
		3723.47	73.7221
		3722.28	30.258
		3721.09	42.9052
		3719.9	-9.15715
		3718.71	1.34363
		3717.52	-16.1855
		3716.32	7.25465
		3715.13	-42.5921
		3713.94	36.8805
		3712.75	6.44491
		3711.55	-23.9758
		3710.36	3.76959
		3709.17	-0.7922
		3707.97	-54.867
		3706.78	22.3877
		3705.58	-12.2953
		3704.39	11.1352
		3703.2	25.9549
		3702	-4.39824
		3700.81	-51.9416
		3699.61	33.846
		3698.42	-26.5795
		3697.22	-46.1417
		3696.02	-54.9491
		3694.83	0.70662
		3693.63	6.93644
		3692.43	-49.1189
		3691.24	15.1021
		3690.04	-73.1338
		3688.84	-86.2042
		3687.65	72.4272
		3686.45	-26.4921
		3685.25	16.2228
		3684.05	33.1843
		3682.85	-91.4016
		3681.66	-55.1246
		3680.46	-5.99662
		3679.26	-70.4849
		3678.06	62.2083
		3676.86	-0.12276
		3675.66	-19.5849
		3674.46	25.2158
		3673.26	40.0217
		3672.06	-80.0602
		3670.86	-28.8471
		3669.66	63.0123
		3668.46	17.8903
		3667.25	13.4353
		3666.05	21.817
		3664.85	17.3647
		3663.65	-23.4348
		3662.45	34.1218
		3661.25	42.4968
		3660.04	20.9509
		3658.84	50.6927
		3657.64	65.4705
		3656.43	-43.6361
		3655.23	20.2695
		3654.03	-35.4112
		3652.82	39.1429
		3651.62	-3.71477
		3650.41	-38.0213
		3649.21	-4.04402
		3648	23.5212
		3646.8	-36.3637
		3645.59	38.1069
		3644.39	1.69146
		3643.18	44.154
		3641.98	14.1434
		3640.77	-17.9875
		3639.56	-18.1528
		3638.36	17.8895
		3637.15	45.3996
		3635.94	21.7998
		3634.74	-6.04968
		3633.53	0.16309
		3632.32	4.24451
		3631.11	23.2157
		3629.91	-45.0337
		3628.7	29.2318
		3627.49	-38.9964
		3626.28	39.4891
		3625.07	9.54094
		3623.86	-26.7734
		3622.65	87.7815
		3621.44	32.3431
		3620.23	21.5266
		3619.02	68.0482
		3617.81	25.3772
		3616.6	37.9119
		3615.39	-38.7003
		3614.18	33.2526
		3612.97	52.1362
		3611.75	-49.8979
		3610.54	79.2708
		3609.33	-48.1807
		3608.12	23.6935
		3606.91	44.6673
		3605.69	55.0341
		3604.48	20.8987
		3603.27	-42.8852
		3602.05	86.0927
		3600.84	39.2549
		3599.63	-45.6792
		3598.41	62.0485
		3597.2	102.006
		3595.98	91.1589
		3594.77	12.611
		3593.55	-34.1823
		3592.34	52.2756
		3591.12	18.1714
		3589.91	36.9283
		3588.69	-14.078
		3587.48	127.241
		3586.26	-23.0781
		3585.04	-67.7198
		3583.83	48.172
		3582.61	94.329
		3581.39	-19.9972
		3580.17	17.7023
		3578.96	59.6042
		3577.74	-27.2337
		3576.52	18.8709
		3575.3	73.3907
		3574.08	39.3084
		3572.87	-55.9151
		3571.65	2.78938
		3570.43	-22.8451
		3569.21	86.3983
		3567.99	73.3893
		3566.77	-28.098
		3565.55	78.9626
		3564.33	28.0409
		3563.11	40.2955
		3561.89	10.4391
		3560.66	35.3087
		3559.44	55.9547
		3558.22	74.4832
		3557	21.481
		3555.78	39.9969
		3554.56	35.3705
		3553.33	83.2967
		3552.11	21.9001
		3550.89	27.7683
		3549.66	-12.5966
		3548.44	70.9896
		3547.22	15.9165
		3545.99	65.8542
		3544.77	73.7756
		3543.54	41.8037
		3542.32	35.0218
		3541.1	34.5309
		3539.87	31.9354
		3538.65	12.553
		3537.42	47.6979
		3536.19	80.7257
		3534.97	25.6852
		3533.74	50.3065
		3532.52	18.3295
		3531.29	78.5472
		3530.06	42.3727
		3528.83	102.549
		3527.61	53.804
		3526.38	23.913
		3525.15	-10.1612
		3523.92	-6.55812
		3522.7	1.22062
		3521.47	103.133
		3520.24	-2.07892
		3519.01	78.8672
		3517.78	67.7746
		3516.55	8.59621
		3515.32	26.767
		3514.09	24.0256
		3512.86	60.9746
		3511.63	89.5461
		3510.4	22.0242
		3509.17	109.045
		3507.94	-69.1248
		3506.71	-3.01052
		3505.48	79.7668
		3504.25	1.83532
		3503.01	9.45956
		3501.78	27.502
		3500.55	112.263
		3499.32	96.9014
		3498.08	4.40402
		3496.85	-2.6117
		3495.62	-20.0533
		3494.38	66.6775
		3493.15	26.2977
		3491.92	21.3307
		3490.68	-4.46688
		3489.45	65.5052
		3488.21	-33.1628
		3486.98	20.1216
		3485.74	87.9419
		3484.51	41.3076
		3483.27	-9.47819
		3482.04	33.3271
		3480.8	61.5534
		3479.56	46.1047
		3478.33	88.8482
		3477.09	15.1966
		3475.85	37.1348
		3474.62	5.04766
		3473.38	74.7284
		3472.14	71.6979
		3470.9	60.3543
		3469.67	44.855
		3468.43	35.5769
		3467.19	-17.2796
		3465.95	31.5259
		3464.71	142.527
		3463.47	87.5779
		3462.23	-12.9745
		3460.99	56.4851
		3459.75	121.764
		3458.51	10.872
		3457.27	61.6128
		3456.03	-30.6027
		3454.79	1.46857
		3453.55	6.59951
		3452.31	24.1405
		3451.07	80.9917
		3449.82	19.8526
		3448.58	18.73
		3447.34	9.32349
		3446.1	26.7987
		3444.85	42.1892
		3443.61	82.3746
		3442.37	0.57417
		3441.12	46.9331
		3439.88	60.2026
		3438.64	56.9303
		3437.39	24.7306
		3436.15	31.7713
		3434.9	5.76355
		3433.66	45.8164
		3432.41	50.756
		3431.17	-0.03415
		3429.92	50.2834
		3428.68	26.3095
		3427.43	64.2089
		3426.18	27.8492
		3424.94	65.7147
		3423.69	82.9424
		3422.44	32.1432
		3421.2	80.2592
		3419.95	85.0834
		3418.7	44.5822
		3417.45	-16.5081
		3416.21	91.2517
		3414.96	28.0967
		3413.71	43.1687
		3412.46	64.3979
		3411.21	11.5418
		3409.96	73.8895
		3408.71	-3.64785
		3407.46	75.1103
		3406.21	-4.47429
		3404.96	-20.3181
		3403.71	83.0302
		3402.46	28.1159
		3401.21	41.0059
		3399.96	107.284
		3398.71	44.1524
		3397.45	13.8865
		3396.2	-20.4839
		3394.95	47.7682
		3393.7	72.8937
		3392.44	85.6895
		3391.19	65.6509
		3389.94	31.2545
		3388.69	-1.08799
		3387.43	140.828
		3386.18	34.6686
		3384.92	4.36368
		3383.67	4.79371
		3382.42	35.9434
		3381.16	-41.4812
		3379.91	10.1235
		3378.65	80.1247
		3377.39	51.8356
		3376.14	44.013
		3374.88	54.6
		3373.63	3.7976
		3372.37	38.9153
		3371.11	-58.9198
		3369.86	39.5623
		3368.6	58.2694
		3367.34	23.82
		3366.08	34.3309
		3364.83	-30.7673
		3363.57	24.6724
		3362.31	24.9373
		3361.05	-66.696
		3359.79	21.3569
		3358.53	29.7605
		3357.27	3.458
		3356.01	-8.56127
		3354.75	97.7384
		3353.5	57.1329
		3352.23	-32.41
		3350.97	26.9121
		3349.71	-1.45301
		3348.45	-21.6634
		3347.19	23.333
		3345.93	-43.752
		3344.67	-25.2671
		3343.41	-84.1881
		3342.14	17.7639
		3340.88	-41.1596
		3339.62	-24.7593
		3338.36	87.2742
		3337.09	-46.939
		3335.83	60.97
		3334.57	-22.355
		3333.3	67.1895
		3332.04	38.7721
		3330.77	-32.3317
		3329.51	-54.6399
		3328.24	-32.244
		3326.98	-1.73809
		3325.71	-15.9393
		3324.45	-19.9888
		3323.18	71.3862
		3321.92	14.5249
		3320.65	42.9224
		3319.38	12.4536
		3318.12	-7.86943
		3316.85	-44.419
		3315.58	2.19152
		3314.32	-60.723
		3313.05	54.7876
		3311.78	-6.10207
		3310.51	-69.0011
		3309.24	-2.20673
		3307.98	13.9094
		3306.71	-59.1076
		3305.44	-24.7766
		3304.17	-0.58895
		3302.9	9.41254
		3301.63	-47.3858
		3300.36	1.05291
		3299.09	-49.6664
		3297.82	61.4471
		3296.55	-31.7507
		3295.28	-39.9941
		3294	-1.74497
		3292.73	20.3134
		3291.46	-30.3938
		3290.19	19.9342
		3288.92	-32.7878
		3287.64	-4.70756
		3286.37	-67.5137
		3285.1	-29.3551
		3283.83	-49.7565
		3282.55	-33.8289
		3281.28	-21.9489
		3280	44.3897
		3278.73	-18.3913
		3277.46	-20.656
		3276.18	-37.0409
		3274.91	-1.01066
		3273.63	-49.6521
		3272.36	30.6872
		3271.08	-54.2178
		3269.8	-48.4514
		3268.53	60.0218
		3267.25	7.35992
		3265.98	-31.1947
		3264.7	53.0413
		3263.42	34.6058
		3262.15	42.3306
		3260.87	7.79933
		3259.59	5.45885
		3258.31	41.3204
		3257.03	16.8477
		3255.75	56.7047
		3254.48	-40.1225
		3253.2	-2.28957
		3251.92	55.6149
		3250.64	49.2169
		3249.36	6.66707
		3248.08	-15.7904
		3246.8	110.309
		3245.52	95.8593
		3244.24	97.4633
		3242.96	113.107
		3241.68	98.6539
		3240.39	48.0985
		3239.11	157.977
		3237.83	93.3883
		3236.55	80.9365
		3235.27	28.405
		3233.98	130.173
		3232.7	87.6607
		3231.42	121.272
		3230.13	76.7685
		3228.85	156.413
		3227.57	175.969
		3226.28	207.523
		3225	82.9829
		3223.71	156.549
		3222.43	212.084
		3221.14	115.603
		3219.86	145.124
		3218.57	94.666
		3217.29	80.2018
		3216	109.706
		3214.71	167.166
		3213.43	138.706
		3212.14	114.248
		3210.85	93.7916
		3209.57	107.28
		3208.28	44.9117
		3206.99	172.154
		3205.7	155.684
		3204.42	113.285
		3203.13	74.8873
		3201.84	56.4466
		3200.55	34.0224
		3199.26	103.303
		3197.97	174.547
		3196.68	124.212
		3195.39	121.709
		3194.1	133.148
		3192.81	48.9896
		3191.52	68.4007
		3190.23	113.683
		3188.94	188.804
		3187.65	72.8557
		3186.35	42.503
		3185.06	49.9573
		3183.77	105.141
		3182.48	124.509
		3181.18	84.2287
		3179.89	83.7163
		3178.6	19.6074
		3177.3	96.5995
		3176.01	28.5396
		3174.72	117.417
		3173.42	79.1674
		3172.13	94.5403
		3170.83	-35.0047
		3169.54	39.9247
		3168.24	55.2966
		3166.95	-34.4874
		3165.65	111.808
		3164.36	59.7302
		3163.06	79.0543
		3161.76	84.4951
		3160.47	85.9692
		3159.17	57.7192
		3157.87	53.2567
		3156.58	141.899
		3155.28	52.2604
		3153.98	31.9631
		3152.68	25.534
		3151.38	64.6354
		3150.09	66.1207
		3148.79	59.6926
		3147.49	47.3326
		3146.19	54.76
		3144.89	52.2977
		3143.59	65.6556
		3142.29	-4.01326
		3140.99	104.22
		3139.69	2.9577
		3138.39	-1.45752
		3137.09	67.2163
		3135.78	-45.824
		3134.48	5.06696
		3133.18	83.5776
		3131.88	4.15988
		3130.58	25.419
		3129.27	-55.9239
		3127.97	-28.7387
		3126.67	65.4942
		3125.37	-19.7435
		3124.06	37.0003
		3122.76	-4.82966
		3121.45	16.422
		3120.15	15.9969
		3118.84	53.0039
		3117.54	-4.54026
		3116.23	67.9089
		3114.93	-15.2033
		3113.62	0.14287
		3112.32	25.326
		3111.01	-18.3648
		3109.71	-8.91772
		3108.4	12.3319
		3107.09	15.8788
		3105.79	23.3613
		3104.48	22.9807
		3103.17	-30.4626
		3101.86	18.3041
		3100.55	31.6908
		3099.25	21.5065
		3097.94	-35.8051
		3096.63	-63.6374
		3095.32	-46.2985
		3094.01	-32.8881
		3092.7	-9.66516
		3091.39	17.4785
		3090.08	50.501
		3088.77	-22.3938
		3087.46	71.4244
		3086.15	-30.8467
		3084.84	-93.8675
		3083.53	21.485
		3082.21	-10.16
		3080.9	5.2312
		3079.59	-26.3877
		3078.28	-18.8216
		3076.97	-28.8737
		3075.65	-40.8732
		3074.34	44.9969
		3073.03	-37.4465
		3071.71	-57.2451
		3070.4	-43.7762
		3069.08	0.98419
		3067.77	8.58276
		3066.46	-20.9585
		3065.14	0.33729
		3063.83	29.4474
		3062.51	-15.6919
		3061.2	99.3764
		3059.88	71.8317
		3058.56	-27.9441
		3057.25	-55.4394
		3055.93	-73.158
		3054.61	-77.2001
		3053.3	-42.2099
		3051.98	10.3318
		3050.66	-28.8104
		3049.34	8.12206
		3048.03	-30.9891
		3046.71	11.7933
		3045.39	-35.0862
		3044.07	-46.8636
		3042.75	-15.769
		3041.43	-17.7916
		3040.11	-49.0181
		3038.79	-70.4879
		3037.47	-35.4873
		3036.15	18.9719
		3034.83	16.9852
		3033.51	38.3541
		3032.19	40.2711
		3030.87	24.6924
		3029.54	14.9606
		3028.22	51.9011
		3026.9	-4.4639
		3025.58	32.483
		3024.25	-6.35307
		3022.93	5.34396
		3021.61	24.8136
		3020.29	-12.0305
		3018.96	42.4004
		3017.64	30.8202
		3016.31	-9.85722
		3014.99	62.0324
		3013.66	52.4223
		3012.34	40.8861
		3011.01	25.4853
		3009.69	27.5502
		3008.36	114.918
		3007.04	97.6022
		3005.71	6.66767
		3004.38	95.9543
		3003.06	39.9413
		3001.73	171.813
		3000.4	100.336
		2999.08	85.0365
		2997.75	98.787
		2996.42	108.671
		2995.09	66.3216
		2993.76	130.392
		2992.43	70.6693
		2991.1	90.26
		2989.78	117.587
		2988.45	127.517
		2987.12	129.724
		2985.79	193.77
		2984.46	134.165
		2983.12	211.727
		2981.79	111.611
		2980.46	102.287
		2979.13	166.329
		2977.8	299.835
		2976.47	116.85
		2975.14	163.522
		2973.8	231.405
		2972.47	243.346
		2971.14	236.013
		2969.8	188.211
		2968.47	209.824
		2967.14	206.388
		2965.8	251.131
		2964.47	247.711
		2963.13	278.969
		2961.8	375.694
		2960.46	260.629
		2959.13	193.738
		2957.79	225.029
		2956.46	279.406
		2955.12	264.524
		2953.79	234.271
		2952.45	300.188
		2951.11	250.739
		2949.78	276.285
		2948.44	342.19
		2947.1	279.347
		2945.76	231.908
		2944.43	303.581
		2943.09	392.521
		2941.75	229.927
		2940.41	318.871
		2939.07	261.934
		2937.73	245.326
		2936.39	309.312
		2935.05	292.725
		2933.71	249.309
		2932.37	353.557
		2931.03	338.925
		2929.69	280.229
		2928.35	300.134
		2927.01	249.155
		2925.67	293.984
		2924.32	235.391
		2922.98	347.247
		2921.64	277.204
		2920.3	446.454
		2918.95	328.603
		2917.61	203.158
		2916.27	213.589
		2914.92	331.132
		2913.58	345.384
		2912.23	281.261
		2910.89	220.997
		2909.54	304.098
		2908.2	282.092
		2906.85	185.606
		2905.51	217.135
		2904.16	200.926
		2902.82	159.916
		2901.47	166.656
		2900.12	228.752
		2898.78	136.28
		2897.43	198.383
		2896.08	268.105
		2894.73	198.602
		2893.39	92.9128
		2892.04	73.0592
		2890.69	194.262
		2889.34	145.84
		2887.99	206.043
		2886.64	237.664
		2885.29	107.41
		2883.94	106.695
		2882.59	71.7278
		2881.24	139.565
		2879.89	146.496
		2878.54	138.216
		2877.19	110.931
		2875.84	116
		2874.49	119.18
		2873.14	206.019
		2871.78	74.2542
		2870.43	81.2801
		2869.08	80.7163
		2867.73	83.9655
		2866.37	142.305
		2865.02	143.668
		2863.67	6.45219
		2862.31	70.5071
		2860.96	106.084
		2859.6	58.1731
		2858.25	143.088
		2856.89	95.2154
		2855.54	123.227
		2854.18	58.3401
		2852.83	97.7486
		2851.47	78.4031
		2850.12	-22.3998
		2848.76	18.9356
		2847.4	35.6448
		2846.04	-0.66391
		2844.69	53.9367
		2843.33	30.9163
		2841.97	2.23993
		2840.61	37.9254
		2839.25	26.3127
		2837.9	3.36857
		2836.54	35.2909
		2835.18	55.8691
		2833.82	108.59
		2832.46	25.2185
		2831.1	-22.2031
		2829.74	68.3292
		2828.38	28.5002
		2827.02	9.47453
		2825.66	86.7701
		2824.29	-9.63601
		2822.93	65.7723
		2821.57	118.519
		2820.21	93.8997
		2818.85	90.0545
		2817.48	82.4516
		2816.12	46.5799
		2814.76	146.477
		2813.39	42.7754
		2812.03	120.046
		2810.67	72.9424
		2809.3	116.294
		2807.94	73.0026
		2806.57	84.3511
		2805.21	14.7499
		2803.84	61.897
		2802.48	14.9377
		2801.11	11.2875
		2799.75	5.77062
		2798.38	60.4584
		2797.01	22.991
		2795.65	164.169
		2794.28	122.962
		2792.91	51.712
		2791.54	61.3043
		2790.18	1.39266
		2788.81	46.7055
		2787.44	39.4296
		2786.07	-7.26077
		2784.7	109.402
		2783.33	68.3723
		2781.96	96.8031
		2780.59	102.722
		2779.22	213.696
		2777.85	30.1948
		2776.48	69.9119
		2775.11	115.251
		2773.74	147.464
		2772.37	72.8604
		2771	58.2537
		2769.62	66.1445
		2768.25	111.502
		2766.88	51.9941
		2765.51	142.293
		2764.13	120.263
		2762.76	152.525
		2761.39	102.459
		2760.01	198.34
		2758.64	185.717
		2757.27	148.8
		2755.89	218.478
		2754.52	258.234
		2753.14	155.951
		2751.77	240.571
		2750.39	205.609
		2749.01	213.631
		2747.64	307.564
		2746.26	229.703
		2744.88	243.352
		2743.51	372.721
		2742.13	283.731
		2740.75	295.532
		2739.37	335.318
		2738	246.424
		2736.62	360.808
		2735.24	283.151
		2733.86	427.328
		2732.48	465.243
		2731.1	400.688
		2729.72	513.126
		2728.34	556.625
		2726.96	572.188
		2725.58	530.047
		2724.2	580.996
		2722.82	572.387
		2721.44	649.377
		2720.06	668.684
		2718.67	725.19
		2717.29	718.464
		2715.91	799.128
		2714.53	729.216
		2713.14	887.918
		2711.76	877.494
		2710.38	792.779
		2708.99	912.406
		2707.61	772.032
		2706.23	904.634
		2704.84	990.79
		2703.46	952.584
		2702.07	927.391
		2700.69	976.423
		2699.3	995.77
		2697.91	1063.33
		2696.53	1006.66
		2695.14	1026.02
		2693.75	1047.24
		2692.37	1137.01
		2690.98	1124.87
		2689.59	1120.16
		2688.21	1126.56
		2686.82	1064.47
		2685.43	1048.69
		2684.04	932.99
		2682.65	1056.04
		2681.26	914.501
		2679.87	1046.77
		2678.48	901.613
		2677.09	965.445
		2675.7	925.743
		2674.31	972.931
		2672.92	855.652
		2671.53	875.141
		2670.14	828.136
		2668.75	773.771
		2667.36	811.756
		2665.96	652.211
		2664.57	703.143
		2663.18	647.035
		2661.79	633.392
		2660.39	595.784
		2659	580.33
		2657.6	610.986
		2656.21	591.866
		2654.82	565.388
		2653.42	533.401
		2652.03	503.276
		2650.63	421.595
		2649.24	494.657
		2647.84	413.025
		2646.44	355.367
		2645.05	354.796
		2643.65	324.791
		2642.25	399.681
		2640.86	242.766
		2639.46	293.747
		2638.06	318.974
		2636.66	320.297
		2635.27	273.838
		2633.87	345.018
		2632.47	324.31
		2631.07	242.996
		2629.67	227.84
		2628.27	341.238
		2626.87	136.982
		2625.47	208.149
		2624.07	108.621
		2622.67	227.485
		2621.27	157.358
		2619.87	265.174
		2618.47	239.092
		2617.06	154.356
		2615.66	109.987
		2614.26	135.284
		2612.86	184.398
		2611.46	123.579
		2610.05	169.026
		2608.65	115.572
		2607.24	43.8382
		2605.84	60.0019
		2604.44	94.468
		2603.03	141.735
		2601.63	103.005
		2600.22	73.4419
		2598.82	133.504
		2597.41	10.7087
		2596	127.439
		2594.6	108.882
		2593.19	128.71
		2591.79	90.073
		2590.38	108.082
		2588.97	25.6454
		2587.56	105.75
		2586.16	79.946
		2584.75	-15.1973
		2583.34	105.026
		2581.93	31.819
		2580.52	26.1337
		2579.11	69.6979
		2577.7	38.4898
		2576.29	41.935
		2574.88	21.69
		2573.47	39.7244
		2572.06	-13.298
		2570.65	4.745
		2569.24	53.7451
		2567.83	-53.8636
		2566.42	7.88028
		2565.01	45.9401
		2563.59	2.10128
		2562.18	54.7103
		2560.77	43.6363
		2559.35	-16.5354
		2557.94	57.8766
		2556.53	-20.4467
		2555.11	-42.3903
		2553.7	26.5408
		2552.29	-55.3563
		2550.87	73.5029
		2549.46	-15.6295
		2548.04	2.40975
		2546.62	53.1242
		2545.21	-48.6493
		2543.79	-54.1982
		2542.38	27.3485
		2540.96	27.2342
		2539.54	45.2587
		2538.12	21.5711
		2536.71	43.2203
		2535.29	24.985
		2533.87	-14.9889
		2532.45	37.4615
		2531.03	24.6783
		2529.62	-9.83297
		2528.2	13.6171
		2526.78	46.1128
		2525.36	0.76156
		2523.94	22.3903
		2522.52	-24.7462
		2521.1	99.9978
		2519.67	29.3544
		2518.25	23.8394
		2516.83	-26.8709
		2515.41	-14.2942
		2513.99	54.3032
		2512.57	88.5439
		2511.14	-36.207
		2509.72	-0.15569
		2508.3	21.4361
		2506.87	43.0176
		2505.45	-22.0542
		2504.03	-65.4433
		2502.6	-7.76712
		2501.18	37.2559
		2499.75	-22.3512
		2498.33	1.01706
		2496.9	-17.0935
		2495.48	-17.17
		2494.05	-35.2686
		2492.62	-11.9183
		2491.2	-24.6083
		2489.77	14.9408
		2488.34	29.261
		2486.92	-62.6538
		2485.49	66.8839
		2484.06	41.5871
		2482.63	66.6842
		2481.2	5.4127
		2479.78	14.3151
		2478.35	-36.1324
		2476.92	42.8933
		2475.49	109.304
		2474.06	35.4978
		2472.63	-0.54696
		2471.2	37.0821
		2469.77	-40.2651
		2468.33	17.1067
		2466.9	61.8861
		2465.47	-56.7153
		2464.04	34.7208
		2462.61	7.68505
		2461.17	47.0391
		2459.74	79.1996
		2458.31	61.1293
		2456.88	64.5808
		2455.44	-59.2529
		2454.01	44.5852
		2452.57	56.9895
		2451.14	29.9697
		2449.71	-0.62534
		2448.27	54.7531
		2446.83	2.67124
		2445.4	50.859
		2443.96	102.605
		2442.53	30.8498
		2441.09	36.0535
		2439.65	9.05291
		2438.22	64.328
		2436.78	46.2659
		2435.34	105.079
		2433.9	47.6848
		2432.47	-4.32857
		2431.03	43.7271
		2429.59	36.3836
		2428.15	32.6116
		2426.71	37.7628
		2425.27	-23.1443
		2423.83	51.6183
		2422.39	-21.7692
		2420.95	8.34987
		2419.51	6.34295
		2418.07	-24.2028
		2416.63	-20.8638
		2415.19	60.9129
		2413.74	67.7889
		2412.3	28.3243
		2410.86	-39.6378
		2409.42	20.6791
		2407.97	-18.7687
		2406.53	36.1676
		2405.09	-31.763
		2403.64	-16.0167
		2402.2	19.2929
		2400.75	-20.1434
		2399.31	-38.226
		2397.87	-52.7484
		2396.42	0.29931
		2394.97	-42.683
		2393.53	1.44373
		2392.08	-78.8546
		2390.63	-11.6536
		2389.19	-38.6384
		2387.74	-46.0802
		2386.29	-58.8533
		2384.85	61.5258
		2383.4	-29.3778
		2381.95	-24.4212
		2380.5	-17.6973
		2379.05	-18.079
		2377.6	-89.4117
		2376.15	-41.9164
		2374.71	5.55253
		2373.26	-5.49869
		2371.8	13.5762
		2370.36	-63.0452
		2368.9	0.30505
		2367.45	-23.1629
		2366	8.26449
		2364.55	-47.0792
		2363.1	19.728
		2361.65	42.2555
		2360.19	-59.0878
		2358.74	57.19
		2357.29	44.3006
		2355.83	-26.9462
		2354.38	41.4957
		2352.93	-33.2724
		2351.47	12.1521
		2350.02	-32.5603
		2348.56	-29.5666
		2347.11	-26.5828
		2345.65	-4.18476
		2344.2	25.2575
		2342.74	-61.8187
		2341.29	24.0788
		2339.83	-61.216
		2338.37	-84.743
		2336.91	18.7199
		2335.46	-50.6802
		2334	-19.5666
		2332.54	-4.34098
		2331.08	0.29694
		2329.62	43.6854
		2328.17	80.0024
		2326.71	22.9471
		2325.25	-27.0495
		2323.79	-54.1502
		2322.33	27.8863
		2320.87	-62.59
		2319.41	-21.0734
		2317.95	-88.6526
		2316.48	-29.5789
		2315.02	13.6365
		2313.56	-39.8743
		2312.1	56.039
		2310.64	-0.99424
		2309.17	-114.24
		2307.71	-7.8595
		2306.25	-77.1699
		2304.78	-0.7109
		2303.32	40.5917
		2301.86	30.9645
		2300.39	-6.74907
		2298.93	13.4444
		2297.46	68.7047
		2296	36.2358
		2294.53	5.52275
		2293.06	18.6433
		2291.6	-48.8862
		2290.13	51.8446
		2288.67	-43.7198
		2287.2	4.39285
		2285.73	40.2163
		2284.26	-1.0367
		2282.79	-5.51666
		2281.33	2.24562
		2279.86	115
		2278.39	-8.51612
		2276.92	2.70845
		2275.45	-19.3131
		2273.98	-11.6112
		2272.51	25.7994
		2271.04	-81.8992
		2269.57	-2.56931
		2268.1	1.58388
		2266.63	-9.99849
		2265.16	-35.5607
		2263.69	-8.73591
		2262.21	82.6631
		2260.74	-37.1953
		2259.27	17.5015
		2257.8	26.7987
		2256.32	41.315
		2254.85	26.1619
		2253.38	28.442
		2251.9	-52.9775
		2250.43	31.2194
		2248.95	59.6023
		2247.48	67.0531
		2246	-35.2597
		2244.53	-15.6252
		2243.05	24.8865
		2241.57	28.8086
		2240.1	6.60703
		2238.62	20.9487
		2237.14	24.8325
		2235.67	30.442
		2234.19	-45.7077
		2232.71	19.0133
		2231.23	68.0488
		2229.75	70.1201
		2228.28	66.9646
		2226.8	107.236
		2225.32	-17.5531
		2223.84	10.5371
		2222.36	10.8199
		2220.88	7.61761
		2219.4	98.1368
		2217.92	-9.23329
		2216.44	84.6979
		2214.95	41.5346
		2213.47	7.04787
		2211.99	10.7108
		2210.51	-15.1128
		2209.03	92.5296
		2207.54	7.75287
		2206.06	40.8177
		2204.57	87.7157
		2203.09	32.3961
		2201.61	117.346
		2200.12	77.5987
		2198.64	53.433
		2197.15	8.49685
		2195.67	34.5057
		2194.18	57.031
		2192.7	17.2716
		2191.21	27.6617
		2189.72	91.629
		2188.24	22.4634
		2186.75	55.2739
		2185.26	84.6023
		2183.77	34.4434
		2182.29	51.649
		2180.8	34.2995
		2179.31	15.2175
		2177.82	63.447
		2176.33	-22.962
		2174.84	20.0541
		2173.35	92.3652
		2171.86	45.6313
		2170.37	50.6332
		2168.88	31.4846
		2167.39	74.3818
		2165.9	36.2538
		2164.41	58.4313
		2162.91	9.96022
		2161.42	11.4412
		2159.93	61.1222
		2158.44	-32.1199
		2156.94	60.5547
		2155.45	75.7395
		2153.96	47.8921
		2152.46	1.12071
		2150.97	-6.08837
		2149.47	33.1188
		2147.98	53.3867
		2146.48	8.3189
		2144.99	16.5284
		2143.49	48.7755
		2142	12.2859
		2140.5	37.6252
		2139	76.678
		2137.51	93.3849
		2136.01	65.4459
		2134.51	88.9866
		2133.01	26.7201
		2131.51	46.8027
		2130.02	66.8645
		2128.52	57.7559
		2127.02	79.496
		2125.52	84.0748
		2124.02	1.24393
		2122.52	53.783
		2121.02	66.8906
		2119.52	33.7402
		2118.02	-11.3954
		2116.52	8.52694
		2115.01	47.2555
		2113.51	36.3306
		2112.01	81.8561
		2110.51	38.4036
		2109	46.2608
		2107.5	-4.03131
		2106	65.3479
		2104.49	47.5203
		2102.99	26.27
		2101.49	59.6861
		2099.98	108.449
		2098.48	15.4358
		2096.97	43.6741
		2095.46	65.0604
		2093.96	35.2237
		2092.45	56.5784
		2090.95	-26.1563
		2089.44	66.8173
		2087.93	30.1334
		2086.43	1.9771
		2084.92	28.3696
		2083.41	20.6528
		2081.9	7.81513
		2080.39	71.6345
		2078.88	28.1076
		2077.38	25.4581
		2075.87	82.3881
		2074.36	60.9792
		2072.85	31.0574
		2071.34	-9.07437
		2069.83	34.1596
		2068.31	38.2431
		2066.8	32.1099
		2065.29	102.477
		2063.78	47.014
		2062.27	59.5427
		2060.76	58.4614
		2059.24	4.70418
		2057.73	68.1531
		2056.22	9.29948
		2054.7	23.4628
		2053.19	-11.6182
		2051.67	60.223
		2050.16	-17.292
		2048.64	88.4265
		2047.13	16.0019
		2045.61	45.3403
		2044.1	69.5695
		2042.58	70.0472
		2041.06	62.039
		2039.55	-22.2225
		2038.03	42.6129
		2036.51	15.952
		2035	48.5582
		2033.48	11.7274
		2031.96	17.2163
		2030.44	54.8477
		2028.92	-3.99059
		2027.4	-28.9829
		2025.88	23.8239
		2024.36	46.1621
		2022.84	14.3812
		2021.32	7.95571
		2019.8	37.0124
		2018.28	20.4272
		2016.76	-29.9463
		2015.24	19.3356
		2013.72	1.04536
		2012.19	45.2152
		2010.67	23.5316
		2009.15	42.3464
		2007.62	-40.0876
		2006.1	0.64204
		2004.58	9.30205
		2003.05	-32.6375
		2001.53	-49.2807
		2000	23.4026
		1998.48	-11.8019
		1996.95	-55.4254
		1995.43	2.02685
		1993.9	12.2916
		1992.38	12.4388
		1990.85	5.84477
		1989.32	-42.8345
		1987.79	31.3381
		1986.27	23.0336
		1984.74	-34.058
		1983.21	8.08853
		1981.68	28.3498
		1980.15	-47.2239
		1978.62	-13.5311
		1977.1	-18.5088
		1975.56	-8.37426
		1974.04	-23.4456
		1972.5	-31.8034
		1970.97	-30.0903
		1969.44	-30.0662
		1967.91	-21.6585
		1966.38	3.51776
		1964.85	-18.2997
		1963.32	-45.1463
		1961.78	38.6879
		1960.25	-13.3257
		1958.72	-43.534
		1957.18	-8.37593
		1955.65	45.192
		1954.12	-3.4598
		1952.58	-77.2246
		1951.05	-10.3021
		1949.51	-10.3834
		1947.98	-50.6452
		1946.44	-30.6494
		1944.9	41.1995
		1943.37	-0.74161
		1941.83	-67.7622
		1940.29	-9.34733
		1938.76	-39.5712
		1937.22	-98.205
		1935.68	-51.5371
		1934.14	-4.89612
		1932.61	-53.4989
		1931.07	-45.3007
		1929.53	-50.4723
		1927.99	-69.0055
		1926.45	-47.4756
		1924.91	7.4157
		1923.37	27.2394
		1921.83	-41.3611
		1920.29	3.47013
		1918.75	-50.1016
		1917.21	-100.323
		1915.66	-8.8552
		1914.12	-55.7418
		1912.58	-24.3101
		1911.04	-17.8825
		1909.49	-34.7781
		1907.95	-108.284
		1906.4	16.3363
		1904.86	-48.8376
		1903.32	4.15647
		1901.77	-21.0702
		1900.23	-54.6079
		1898.68	-69.8428
		1897.13	-40.1847
		1895.59	-10.5408
		1894.04	-39.0859
		1892.5	-19.4342
		1890.95	-4.77853
		1889.4	6.54543
		1887.86	-12.031
		1886.31	-37.2467
		1884.76	-1.03579
		1883.21	-11.3133
		1881.66	-1.67826
		1880.11	-35.1836
		1878.56	-38.8229
		1877.01	-42.4659
		1875.46	1.97283
		1873.91	-46.4385
		1872.36	-35.1704
		1870.81	-23.9095
		1869.26	-14.3123
		1867.71	35.0271
		1866.16	-41.5052
		1864.6	-2.11853
		1863.05	38.9051
		1861.5	26.9525
		1859.94	-6.50895
		1858.39	41.1017
		1856.84	-8.89169
		1855.28	-10.9106
		1853.73	-52.6101
		1852.17	39.591
		1850.62	52.4278
		1849.06	61.956
		1847.51	64.8693
		1845.95	41.3577
		1844.39	44.2721
		1842.84	111.569
		1841.28	36.8904
		1839.72	-1.45565
		1838.17	46.0085
		1836.61	45.6143
		1835.05	50.1676
		1833.49	8.55082
		1831.93	-28.1037
		1830.37	116.555
		1828.81	4.0921
		1827.25	-55.6061
		1825.69	23.0827
		1824.13	1.2826
		1822.57	9.12889
		1821.01	35.0804
		1819.45	39.6239
		1817.89	19.4861
		1816.32	10.8713
		1814.76	-2.67346
		1813.2	15.0335
		1811.63	45.8854
		1810.07	-31.7633
		1808.51	-9.12939
		1806.94	43.0732
		1805.38	11.4753
		1803.81	-67.7436
		1802.25	-7.34559
		1800.69	39.8952
		1799.12	0.11947
		1797.55	-49.4845
		1795.99	-38.3572
		1794.42	7.21704
		1792.85	-30.8706
		1791.29	-18.1092
		1789.72	40.5557
		1788.15	-7.34439
		1786.58	44.7427
		1785.01	47.6581
		1783.45	57.1279
		1781.88	78.0591
		1780.31	41.6769
		1778.74	92.0766
		1777.17	18.0657
		1775.6	42.2738
		1774.03	71.3836
		1772.45	3.97413
		1770.88	57.6185
		1769.31	45.8396
		1767.74	56.9558
		1766.17	-8.7455
		1764.59	25.2607
		1763.02	85.3989
		1761.45	23.0097
		1759.87	53.7372
		1758.3	43.6365
		1756.72	23.7502
		1755.15	33.254
		1753.57	34.598
		1752	45.7368
		1750.42	68.2915
		1748.85	105.519
		1747.27	49.8036
		1745.7	44.6483
		1744.12	111.206
		1742.54	79.9816
		1740.96	55.2896
		1739.38	108.792
		1737.81	32.0072
		1736.23	103.412
		1734.65	54.3418
		1733.07	44.3564
		1731.49	75.0556
		1729.91	53.6938
		1728.33	25.8416
		1726.75	38.6585
		1725.17	79.112
		1723.59	166.693
		1722.01	39.7381
		1720.42	70.4386
		1718.84	62.1486
		1717.26	37.6287
		1715.68	82.9454
		1714.09	159.093
		1712.51	163.803
		1710.93	119.838
		1709.34	-5.22085
		1707.76	36.8496
		1706.17	104.858
		1704.59	117.718
		1703	107.886
		1701.42	175.861
		1699.83	120.665
		1698.24	146.504
		1696.66	169.101
		1695.07	136.637
		1693.48	220.767
		1691.9	113.862
		1690.31	155.9
		1688.72	204.4
		1687.13	184.947
		1685.54	260.935
		1683.95	231.794
		1682.36	247.941
		1680.77	277.021
		1679.18	270.544
		1677.59	264.08
		1676	341.627
		1674.41	307.715
		1672.82	394.928
		1671.23	385.253
		1669.63	372.363
		1668.04	351.418
		1666.45	456.337
		1664.86	427.339
		1663.26	393.525
		1661.67	396.819
		1660.07	561.328
		1658.48	542.042
		1656.88	624.294
		1655.29	629.189
		1653.69	540.672
		1652.1	640.618
		1650.5	766.293
		1648.9	798.564
		1647.31	827.613
		1645.71	954.814
		1644.11	958.102
		1642.52	1139.93
		1640.92	1204.31
		1639.32	1257.41
		1637.72	1379.63
		1636.12	1580.55
		1634.52	1713.92
		1632.92	1953.26
		1631.32	2088.13
		1629.72	2365.86
		1628.12	2521.48
		1626.52	2784.58
		1624.92	2933.65
		1623.31	3142.04
		1621.71	3427.34
		1620.11	3412.64
		1618.51	3641.68
		1616.9	3809.72
		1615.3	3828.64
		1613.7	4020.63
		1612.09	4140.46
		1610.49	4104.88
		1608.88	4240.68
		1607.28	4235.54
		1605.67	4270.43
		1604.07	4262.11
		1602.46	4357.82
		1600.85	4331.91
		1599.25	4358.81
		1597.64	4390.51
		1596.03	4319.88
		1594.43	4282.87
		1592.82	4384.92
		1591.21	4370.3
		1589.6	4368.48
		1587.99	4641.39
		1586.38	4510.2
		1584.77	4610.56
		1583.16	4640.68
		1581.55	4804.84
		1579.94	4862.04
		1578.33	4834.7
		1576.72	4753.15
		1575.11	4910.83
		1573.49	4770.35
		1571.88	4669.78
		1570.27	4403.55
		1568.66	4169.3
		1567.04	3995.69
		1565.43	3693.18
		1563.81	3409.91
		1562.2	3381.47
		1560.58	3072.94
		1558.97	2923.68
		1557.35	2820.63
		1555.74	2684.24
		1554.12	2530.43
		1552.51	2346.48
		1550.89	2337.48
		1549.27	2309.43
		1547.65	2206.72
		1546.04	2089.77
		1544.42	2047.54
		1542.8	1997.4
		1541.18	1926.65
		1539.56	1927.38
		1537.94	1863.06
		1536.32	1855.89
		1534.7	1788.47
		1533.08	1784.53
		1531.46	1690.22
		1529.84	1648.29
		1528.22	1571.51
		1526.6	1631.07
		1524.97	1644.66
		1523.35	1514.13
		1521.73	1629.13
		1520.11	1539.86
		1518.48	1483.87
		1516.86	1575.12
		1515.23	1549.25
		1513.61	1491.76
		1511.98	1435.9
		1510.36	1493.93
		1508.73	1357.49
		1507.11	1383.94
		1505.48	1397.74
		1503.86	1406.82
		1502.23	1327.44
		1500.6	1396.58
		1498.97	1434.12
		1497.35	1339.05
		1495.72	1370.3
		1494.09	1273.74
		1492.46	1385.49
		1490.83	1287.42
		1489.2	1380.23
		1487.57	1346.88
		1485.94	1327.75
		1484.31	1308.64
		1482.68	1365.2
		1481.05	1313.04
		1479.42	1289.27
		1477.79	1306.47
		1476.15	1328.4
		1474.52	1237.01
		1472.89	1329.8
		1471.25	1224.31
		1469.62	1298.22
		1467.98	1340.67
		1466.35	1315.49
		1464.72	1309.21
		1463.08	1313.94
		1461.45	1318.7
		1459.81	1277.9
		1458.17	1243.42
		1456.54	1274.93
		1454.9	1417.93
		1453.26	1330.12
		1451.63	1345.95
		1449.99	1284.9
		1448.35	1352.54
		1446.71	1417.03
		1445.07	1561.49
		1443.43	1411.14
		1441.79	1502.27
		1440.15	1580.85
		1438.51	1449.44
		1436.87	1479.46
		1435.23	1702.14
		1433.59	1646.01
		1431.95	1619.66
		1430.31	1598.03
		1428.67	1642.16
		1427.02	1744.18
		1425.38	1777.34
		1423.74	1757.33
		1422.09	1812.4
		1420.45	1854.96
		1418.81	1947.53
		1417.16	1886.94
		1415.52	1926.38
		1413.87	2034.55
		1412.22	1989.64
		1410.58	2100.91
		1408.93	2137.21
		1407.29	2176.64
		1405.64	2242.6
		1403.99	2197.77
		1402.34	2259.05
		1400.7	2440.39
		1399.05	2423.67
		1397.4	2498.94
		1395.75	2596.01
		1394.1	2635.41
		1392.45	2606.26
		1390.8	2683.05
		1389.15	2781.62
		1387.5	2872.38
		1385.85	2991.14
		1384.2	2997.82
		1382.54	3044.97
		1380.89	3099.89
		1379.24	3125.26
		1377.59	3219.04
		1375.93	3359.44
		1374.28	3479.58
		1372.63	3419.45
		1370.97	3524.03
		1369.32	3549.37
		1367.66	3678.76
		1366.01	3690.11
		1364.35	3821
		1362.7	3923.91
		1361.04	4051.62
		1359.38	4232.04
		1357.73	4131.67
		1356.07	4158.52
		1354.41	4290.79
		1352.75	4139.36
		1351.09	4370.79
		1349.44	4315.51
		1347.78	4269.56
		1346.12	4322.75
		1344.46	4307.82
		1342.8	4117.97
		1341.14	4148
		1339.47	4024.83
		1337.81	3923.39
		1336.15	3894.71
		1334.49	3906.26
		1332.83	3828.14
		1331.17	3641.87
		1329.5	3702.96
		1327.84	3532.28
		1326.18	3404.93
		1324.51	3305.45
		1322.85	3311.03
		1321.18	3044.91
		1319.52	2984.2
		1317.85	2897.29
		1316.19	2912.26
		1314.52	2819.27
		1312.85	2774.14
		1311.19	2661.19
		1309.52	2660.84
		1307.85	2638.93
		1306.19	2504.55
		1304.52	2382.57
		1302.85	2366.93
		1301.18	2286.64
		1299.51	2209.47
		1297.84	2115.41
		1296.17	2029.1
		1294.5	2035.16
		1292.83	1968.93
		1291.16	1802.77
		1289.49	1864.27
		1287.82	1873.49
		1286.14	1841.21
		1284.47	1706
		1282.8	1686.09
		1281.12	1632.41
		1279.45	1543.44
		1277.78	1563.54
		1276.1	1422.45
		1274.43	1396.55
		1272.76	1369.13
		1271.08	1338.67
		1269.4	1291.36
		1267.73	1285.49
		1266.05	1325.62
		1264.38	1282.98
		1262.7	1140.75
		1261.02	1173.27
		1259.34	1098.55
		1257.67	1069.83
		1255.99	1175.87
		1254.31	1023.16
		1252.63	1092.46
		1250.95	921.484
		1249.27	912.769
		1247.59	890.301
		1245.91	918.32
		1244.23	860.718
		1242.55	884.169
		1240.87	829.674
		1239.18	831.75
		1237.5	870.499
		1235.82	735.124
		1234.14	725.03
		1232.45	733.275
		1230.77	758.316
[truncated: 626 more rows]

## Sheet: FIG 2A
Emergence rate
Time7.17		Percentage
0mg/L	4	0.8	3	0.6	3	0.6	10	0.666667
0.01mg/L	4	0.8	3	0.6	3	0.6	10	0.666667
0.1mg/L	2	0.4	2	0.4	2	0.4	6	0.4
1mg/L	4	0.8	1	0.2	3	0.6	8	0.533333
10mg/L	0	0	2	0.4	3	0.6	5	0.333333
100mg/L	1	0.2	1	0.2	3	0.6	5	0.333333
7.18
ck	5	1	4	0.8	3	0.6	12	0.8
0.01mg/L	5	1	5	1	5	1	15	1
0.1mg/L	4	0.8	5	1	5	1	14	0.933333
1mg/L	5	1	4	0.8	5	1	14	0.933333
10mg/L	2	0.4	3	0.6	3	0.6	8	0.533333
100mg/L	2	0.4	2	0.4	3	0.6	7	0.466667
7.19
ck	5	1	3	0.6	3	0.6	3.66667	0.733333
0.01mg/L	5	1	4	0.8	3	0.6	4	0.8
0.1mg/L	4	0.8	5	1	5	1	4.66667	0.933333
1mg/L	5	1	4	0.8	5	1	4.66667	0.933333
10mg/L	3	0.6	3	0.6	2	0.4	2.66667	0.533333
100mg/L	3	0.6	3	0.6	3	0.6	3	0.6
7.2
ck	5	1	5	1	4	0.8	14	0.933333
0.01mg/L	5	1	5	1	5	1	15	1
0.1mg/L	5	1	5	1	5	1	15	1
1mg/L	5	1	5	1	5	1	15	1
10mg/L	2	0.4	5	1	4	0.8	11	0.733333
100mg/L	3	0.6	3	0.6	3	0.6	9	0.6
7.22
ck	5	1	5	1	4	0.8	14	0.933333
0.01mg/L	5	1	5	1	5	1	15	1
0.1mg/L	5	1	5	1	5	1	15	1
1mg/L	5	1	5	1	5	1	15	1
10mg/L	5	1	5	1	5	1	15	1
100mg/L	3	0.6	3	0.6	4	0.8	10	0.666667

## Sheet: FIG 2BDE
Plant height (cm)
CK	G-0.01	G-0.1	G-1	G-10	G-100
25.6	25.6	29.8	30.6	26.3	26.4
35.4	30.2	27.9	33.8	27.4	27.2
24.5	33.2	34	35.2	21.7	22.8
31.2	31	32.9	33	28	24.3
24.8	34.3	33	37	30	27.6
Stem diameter (mm)
CK	G-0.01	G-0.1	G-1	G-10	G-100
3.37	3.72	3.81	4.19	3.86	3.79
3.42	3.68	3.8	4.23	3.9	3.77
3.29	3.8	3.79	4.33	3.91	3.68
3.33	3.75	3.86	4.18	3.87	3.8
3.31	3.77	3.75	4.26	3.78	3.72
Leaf area (cm2）
CK	G-0.01	G-0.1	G-1	G-10	G-100
13.69	13.77	14.38	15.56	13.31	13.39
13.88	12.18	14.23	14.29	12.21	12.9
13.24	13.46	13.18	15.19	11.46	11.87
12.16	14.19	12.33	13.22	13.22	14.25
11.37	11.28	11.29	16.25	10.98	12.88

## Sheet: FIG 3BCD
Total root length (cm)
CK	G-0.01	G-0.1	G-1	G-10	G-100
319.075	350.829	357.703	369.268	343.947	354.478
328.9	362.949	350.394	364.171	339.58	337.623
337.087	347.695	347.636	362.695	344.197	344.677
337.99	343.229	359.442	353.506	349.354	356.453
285.239	343.764	365.408	348.313	349.755	339.505
Total root surface area (cm2)
CK	G-0.01	G-0.1	G-1	G-10	G-100
21.7085	25.0989	24.2843	24.336	22.5891	21.9813
22.6907	23.6408	23.0632	23.0293	22.6088	23.4019
22.7245	24.0312	24.8261	24.8939	22.7923	23.9277
22.9955	22.7245	23.6587	26.3341	22.86	22.4536
22.4875		22.5552	23.1827	22.5552	22.352
			24.6069
Root tip number
CK	G-0.01	G-0.1	G-1	G-10	G-100
1396	1887	2078	1980	1942	1858
1405	1828			2277	2093
1556	1874	1878	2371	2064	2127
1477	1980	2232	2222	2602	2267
2038		2239	2185	1809	2323

## Sheet: FIG 4A-F
Leaf water potential (Mpa)
CK	G-0.01	G-0.1	G-1	G-10	G-100
-1.28	-0.72	-0.62	-0.76	-0.88	-1.05
-1.16	-0.68	-0.68	-0.72	-0.9	-1.12
-1.32	-0.75	-0.74	-0.78	-0.92	-0.98
-1.14	-0.78	-0.78	-0.68	-0.78	-0.92
-1.18	-0.81	-0.75	-0.86	-0.72	-1.21
Electrical conductivity (%)
CK	G-0.01	G-0.1	G-1	G-10	G-100
90	88	83	85	94	90
92	89	81	88	97	86
88	86	90	93	80	83
94	85	92	91	81	92
82	84	89	83	83	81
MDA content
CK	G-0.01	G-0.1	G-1	G-10	G-100
175.68	164.599	165.451	144.388	133.379	166
163.976	190	172.106	139.387	146.407	142.08
195.432	169.557	129.804	155.213	171.662
185.679
SOD
CK	G-0.01	G-0.1	G-1	G-10	G-100
143.359	179.652	171.853	186.487	177.686	154.1
140.891	130.253	146.385	219.964	167.174	144.815
147.617	146.65	183.79	231.278	195.306	134.296
POD
CK	G-0.01	G-0.1	G-1	G-10	G-100
17084.3	20082	23713.1	18646	25520.8	12762.4
16706.9	20594.2	22564.3	20412.2	17416.2	21539.6
15932.5	24390.1	20962	18003.6	21437.5	16236.7
CAT
CK	G-0.01	G-0.1	G-1	G-10	G-100
36.6843	79.8623	135.871	157.886	101.752	33.4208
50.5335	68.5992	110.797	90.6522	88.2964	39.509
31.332	72.2078	103.966	106.273		72.6209

## Sheet: FIG 5A-F
	Net photosynthetic rate
	CK	G-0.01	G-0.1	G-1	G-10	G-100
	5.2	5.1	6.3	8.3	5	5.5
	4.9	6.1	6.4	7.6	5.9	9.7
	5.1	5.5	6.3	7.1	4.7	6.7
	Transpiration rate
	CK	G-0.01	G-0.1	G-1	G-10	G-100
	5.32	7.68	7.46	9.45	9.59	6.9
	6.07	5.44	8.26	8.82	6.22	6.82
	7.86	7.03	6.05	8.23	7.3	6.66
	Stomatal conductance
	CK	G-0.01	G-0.1	G-1	G-10	G-100
	171	175	186	176	188	156
	155	176	174	186	185	157
	149	163	169	181	185	186
	Intercellular CO2 concentration
	CK	G-0.01	G-0.1	G-1	G-10	G-100
	252	284	303	260	271	321
	313	307	289	279	270	273
	302	253	312	333	297	292
	Chlorophyll content
	CK	G-0.01	G-0.1	G-1	G-10	G-100
	3.46822	3.75911	4.26641	3.78654	4.64879	3.37899
	3.49421	2.82632	4.0505	4.09159	4.27673	4.0903
	3.05403	2.8807	3.69943	3.70905	4.26683	4.35394
	Soluble sugar content
	CK	G-0.01	G-0.1	G-1	G-10	G-100
	26.3574	27.5459	31.8962	44.1081	32.2736	24.8606
	24.3106	22.5443	39.8793	37.0201	32.5203	31.3919
	33.6643	33.2013	27.0892	35.5496		27.9621

## Sheet: FIG 6A-I
Podding rate (%)							Yield (g/pot)							Total nitrogen contents (g/kg)
CK	G-0.01	G-0.1	G-1	G-10	G-100		CK	G-0.01	G-0.1	G-1	G-10	G-100		CK	G-1
64	60	65	88	76	71		13.45	13.28	13.45	18.02	13.06	12.11		1.66	1.32
70	59	78	78	78	56		13.18	11.67	11.29	17.88	14.28	13.33		1.55	1.45
68	52	59	77	70	49		12.88	12.56	12.66	16.54	11.22	14.2		1.72	1.44
72	55	72	70	80	50		14.29	14.29	14.08	15.46	12.1	11.88
66	74	80	92	66	58		15.1	14.23	13.85	14.39	13.88	11.26
Total phosphorus contents (g/kg)			Organic matter contents (g/kg)			Available potassium contents (mg/kg)
CK	G-1		CK	G-1		CK	G-1
0.0052	0.0042		328	300		90	70
0.0058	0.0039		319	290		80	66
0.0048	0.0048		318	304		86	78
Hydrolytic nitrogen contents (mg/kg)			Available phosphorus contents (mg/kg)			Total potassium contents(g/kg)
CK	G-1		CK	G-1		CK	G-1
87.2	108.3		3.1	5.4		0.162	0.163
88.5	112.1		2.9	6.1		0.165	0.165
80.4	101.5		3.6	5.2		0.168	0.169

## Sheet: FIG 8
FIG 8A
#ID	CK	G-1	regulated	NR_annotation
gene-LOC108328874	7.23787	26.0858	up	PREDICTED: ferredoxin-dependent glutamate synthase, chloroplastic isoform X1 [Vigna angularis]
gene-LOC108318792	4.51148	19.4452	up	PREDICTED: type-1 glutamine synthetase 1-like, partial [Vigna angularis]
gene-LOC108321387	1.69952	10.461	up	PREDICTED: protein fluG-like [Vigna angularis]
gene-LOC108343080	0.835113	27.2291	up	PREDICTED: glutamine synthetase leaf isozyme, chloroplastic [Vigna angularis]
gene-LOC108338323	1.15559	33.0527	up	PREDICTED: glutamine synthetase N-1 [Vigna angularis]
gene-LOC108321385	0.878532	4.92745	up	PREDICTED: protein fluG-like, partial [Vigna angularis]
gene-LOC108326340	22.5097	69.8071	up	PREDICTED: cyanate hydratase [Vigna angularis]
gene-LOC108329202	9.47034	25.8278	up	PREDICTED: glutamate dehydrogenase 1 [Vigna angularis]
gene-LOC108323896	0.167862	7.8912	up	PREDICTED: formamidase-like isoform X1 [Vigna angularis]
FIG 8B
geneID	CK	G-1	regulated	NR_annotation
gene-LOC108331026	0.100779	5	up	PREDICTED: protein NRT1/ PTR FAMILY 8.2-like [Vigna angularis]
gene-LOC108326931	5.30239	18.4105	up	PREDICTED: protein NRT1/ PTR FAMILY 4.6 [Vigna angularis]
gene-LOC108320421	0.087844	1.64932	up	PREDICTED: protein NRT1/ PTR FAMILY 5.6-like [Vigna angularis]
gene-LOC108340724	10.1157	38.3369	up	PREDICTED: protein NRT1/ PTR FAMILY 7.1-like [Vigna angularis]
gene-LOC108326055	4.97909	41.7282	up	PREDICTED: protein NRT1/ PTR FAMILY 7.3-like [Vigna angularis]
gene-LOC108325299	0.05004	3.57061	up	PREDICTED: protein NRT1/ PTR FAMILY 8.1 [Vigna angularis]
gene-LOC108324229	0.0348723	8	up	PREDICTED: protein NRT1/ PTR FAMILY 1.2-like [Vigna angularis]
gene-LOC108325019	0.833459	11.1201	up	PREDICTED: protein NRT1/ PTR FAMILY 5.2-like [Vigna angularis]
gene-LOC108328001	0.0784363	6	up	PREDICTED: protein NRT1/ PTR FAMILY 7.1 [Vigna angularis]
gene-LOC108343698	6.42069	39.4201	up	PREDICTED: protein NRT1/ PTR FAMILY 4.5-like [Vigna angularis]
gene-LOC108336078	0.732401	24.7255	up	PREDICTED: protein NRT1/ PTR FAMILY 6.2 [Vigna angularis]
gene-LOC108332209	0.51371	9.07448	up	PREDICTED: protein NRT1/ PTR FAMILY 2.13-like [Vigna angularis]
gene-LOC108318761	2.42047	35.2143	up	PREDICTED: protein NRT1/ PTR FAMILY 3.1 [Vigna angularis]
gene-LOC108320464	2.74954	13.5602	up	PREDICTED: protein NRT1/ PTR FAMILY 6.3-like [Vigna angularis]
gene-LOC108340603	0.634788	7.49571	up	PREDICTED: protein NRT1/ PTR FAMILY 1.1-like [Vigna angularis]
gene-LOC108338496	1.73415	7.16073	up	PREDICTED: protein NRT1/ PTR FAMILY 6.4 [Vigna angularis]
FIG 8C
geneID	CK	G-1
gene-LOC108343862-nifU	3.95165	11.9412	up	PREDICTED: nifU-like protein 3, chloroplastic [Vigna angularis]
FIG 8D
Gene ID	CK	G-1
gene-LOC108332195	8.55483	35.1646	PREDICTED: ATP synthase subunit b', chloroplastic [Vigna angularis]
gene-LOC108326940	1.39144	8.26756	PREDICTED: photosystem I reaction center subunit XI, chloroplastic [Vigna angularis]
gene-LOC108339577	2.22763	14.6298	PREDICTED: photosystem I reaction center subunit IV A, chloroplastic-like [Vigna angularis]
gene-LOC108324685	2.61208	17.6599	PREDICTED: ferredoxin-1 [Vigna angularis]
gene-LOC108320872	1.65364	19.3877	PREDICTED: ferredoxin [Vigna angularis]
gene-LOC108342028	1.00901	10.6506	PREDICTED: ferredoxin, leaf L-A-like [Vigna angularis]
gene-LOC108321921	2.04946	10.4509	PREDICTED: ATP synthase gamma chain, chloroplastic-like [Vigna angularis]
gene-LOC108334693	3.49124	10.0629	PREDICTED: ATP synthase delta chain, chloroplastic [Vigna angularis]
gene-LOC108324248	2.42991	11.745	PREDICTED: uncharacterized protein LOC108324248 [Vigna angularis]
gene-LOC108337370	0.270539	4.42276	PREDICTED: psbP-like protein 1, chloroplastic [Vigna angularis]
FIG 8E
Gene ID	CK	G-1	regulated
gene-LOC108337426	3.78712	16.6298	up	PREDICTED: chlorophyll a-b binding protein AB96 isoform X2 [Vigna angularis]
gene-LOC108346034	0.27187	3.18382	up	PREDICTED: chlorophyll a-b binding protein CP26, chloroplastic [Vigna angularis]
gene-LOC108343722	0	2.33224	up	PREDICTED: chlorophyll a-b binding protein of LHCII type 1-like [Vigna angularis]
